# Supplementary material for: A Comparative Study on Phytochemical Fingerprint of Two Diverse Phaseolus vulgaris var. Tondino del Tavo and Cannellino Bio Extracts
Source: Antioxidants (Basel). 2022 Jul 28;11(8):1474. doi: 10.3390/antiox11081474 (PMC9405002; doi:10.3390/antiox11081474)
Supplement: Supplementary file 1 [file antioxidants-11-01474-s001.zip]

Archive with 1 entries (1 files):
- antioxidants-1828602-supplementary.pdf
